# Supplementary material for: TMEM160 inhibits KEAP1 to suppress ferroptosis and induce chemoresistance in gastric cancer
Source: Cell Death Dis. 2025 Apr 13;16(1):287. doi: 10.1038/s41419-025-07621-0 (PMC11994801; doi:10.1038/s41419-025-07621-0)
Supplement: Supplementary file 2 — Supplement 1 [file 41419_2025_7621_MOESM2_ESM.xlsx]

## Sheet: Sheet1
Admission number	Sex	Age(years)	Maximum tumour size(cm)	T stage	N stage	M stage	TNM stage
D0858689	Male	80	3	T2	N1	M0	ⅡA
D0859322	Male	51	7	T4	N0	M0	ⅡB
D0859531	Male	61	7	T1	N0	M0	ⅠA
D0860158	Male	60	4	T2	N3	M0	ⅢA
D0860735	Male	69	6	T4	N2	M0	ⅢB
D0860524	Male	71	1.6	T2	N0	M0	ⅠA
D0863006	Male	63	3.5	T3	N3	M0	ⅢB
D0867108	Male	46	3.5	T3	N3	M0	ⅢB
D0867274	Male	58	3	T4	N3	M0	ⅢB
D0644653	Male	81	5	T2	N0	M0	ⅠB
D0864486	Male	70	4	T3	N3	M0	ⅢB
D0868895	Male	77	3.5	T3	N1	M0	ⅡB
D0870419	Male	51	4	T3	N2	M0	ⅢA
D0872844	Male	52	1.1	T2	N1	M0	ⅡA
D0873092	Male	56	6	T1	N0	M0	ⅠA
D0873232	Male	63	3	T4	N1	M0	ⅢA
D0874296	Male	89	3	T4	N3	M0	ⅢC
D0875728	Male	68	4.5	T3	N2	M0	ⅢA
D0876319	Male	66	4.5	T2	N1	M0	ⅡA
D0876662	Male	75	4	T2	N3	M0	ⅢA
D0877463	Male	68	6	T3	N2	M0	ⅢA
D0876402	Male	60	4	T3	N2	M0	ⅢA
D0878238	Male	35	7	T4	N1	M0	ⅢA
D0881312	Male	70	10	T4	N3	M0	ⅢC
D0882260	Male	70	2	T4	N3	M0	ⅢC
D0881111	Male	46	2	T1	N0	M0	ⅠA
D0883122	Male	60	4.5	T2	N0	M0	ⅡA
D0887587	Male	52	3	T3	N1	M0	ⅡB
D0891436	Male	67	2	T3	N2	M0	ⅢA
D0892135	Male	53	2	T2	N0	M0	ⅠB
D0899233	Male	60	3	T4	N2	M0	ⅢB
D0901426	Male	62	4.5	T4	N1	M0	ⅢA
D0903094	Male	61	3	T4	N3	M0	ⅢB
D0904236	Male	71	5	T2	N3	M0	ⅢA
D0904110	Male	46	2	T2	N0	M0	ⅠB
D0903347	Male	80	7	T4	N1	M0	ⅢA
D0907576	Male	51	3.5	T4	N3	M0	ⅢB
D0907978	Male	72	1.5	T4	N2	M0	ⅢA
D0908218	Male	77	13	T4	N3	M0	ⅢC
D0908628	Male	71	5	T2	N0	M0	ⅠB
D0910593	Male	34	3	T3	N2	M0	ⅢA
D0909797	Male	70	1.2	T3	N3	M0	ⅢB
D0911683	Male	79	4.5	T4	N3	M0	ⅢB
D0913479	Male	67	3.8	T4	N3	M0	ⅢB
D0917352	Male	54	6	T2	N3	M0	ⅢA
D0917775	Male	72	3	T4	N1	M0	ⅢA
D0917027	Male	59	5.5	T4	N0	M0	ⅡB
D0917326	Male	47	1.5	T4	N1	M0	ⅢA
D0919155	Male	70	7.5	T3	N2	M0	ⅢA
D0919302	Male	74	4	T4	N1	M0	ⅢA
D0921350	Male	71	1.8	T1	N0	M0	ⅠA
D0921661	Male	66	2.5	T2	N0	M0	ⅠA
D0923781	Male	52	2	T2	N1	M0	ⅡA
D0922968	Male	45	3.5	T4	N3	M0	ⅢB
D0925472	Male	64	3	T4	N1	M0	ⅢA
D0923724	Male	66	4.2	T4	N1	M0	ⅢA
D0925460	Male	69	3	T2	N3	M0	ⅢA
D0930005	Male	46	5	T4	N1	M0	ⅢA
D0932126	Male	50	6.2	T4	N3	M0	ⅢB
D0942644	Male	62	5.5	T4	N3	M0	ⅢB
D0947048	Male	66	3	T4	N2	M0	ⅢB
D0948587	Male	63	4	T4	N3	M0	ⅢC
D0949440	Male	53	4.5	T1	N0	M0	ⅠA
D0948933	Male	76	3.5	T4	N2	M0	ⅢA
D0950476	Male	61	9	T3	N2	M0	ⅢA
D0955041	Male	82	5	T4	N1	M0	ⅢA
D0955037	Male	71	2.5	T2	N0	M0	ⅠA
D0956249	Male	63	1.5	T3	N3	M0	ⅢB
D0936111	Male	62	9	T4	N0	M0	ⅡB
D0959161	Male	74	3.5	T4	N3	M0	ⅢB
D01065196	Male	67	12	T4	N3	M0	ⅢB
D01065193	Male	55	2.4	T4	N3	M0	ⅢB
D01054120	Male	71	3	T2	N0	M0	ⅠB
D01068654	Male	61	5.5	T4	N3	M0	ⅢB
D01069177	Male	58	1	T3	N3	M0	ⅢB
D01070311	Male	64	5.5	T4	N2	M0	ⅢA
D01075276	Male	69	1	T4	N0	M0	ⅡB
D01082089	Male	59	4.5	T3	N2	M0	ⅢA
D01082955	Male	69	3.5	T4	N2	M0	ⅢA
D01081725	Male	64	6	T4	N2	M0	ⅢA
D01084372	Male	72	7	T4	N2	M0	ⅢA
D0863183	Female	59	3.5	T3	N3	M0	ⅢB
D0864883	Female	43	3	T2	N3	M0	ⅢA
D0869887	Female	60	3	T3	N3	M0	ⅢB
D0870783	Female	60	4	T3	N3	M0	ⅢB
D0873006	Female	54	3.5	T3	N3	M0	ⅢB
D0875145	Female	59	3.5	T3	N3	M0	ⅢB
D0877897	Female	46	1.3	T3	N1	M0	ⅡB
D0877548	Female	65	8	T2	N3	M0	ⅢA
D0879276	Female	65	2.5	T3	N3	M0	ⅢB
D0878224	Female	64	4	T3	N2	M0	ⅢA
D0880002	Female	47	4	T4	N3	M0	Ⅲb
D0881038	Female	57	4	T3	N3	M0	ⅢB
D0881436	Female	42	4	T2	N1	M0	ⅡA
D0884612	Female	40	5	T3	N3	M0	ⅢB
D0884023	Female	38	2	T3	N3	M0	ⅢB
D0886944	Female	27	2	T3	N3	M0	ⅢB
D0887968	Female	44	6	T4	N3	M0	ⅢC
D0885871	Female	70	5	T1	N0	M0	ⅠA
D0891234	Female	62	4.5	T3	N2	M0	ⅢA
D0892027	Female	69	4	T3	N2	M0	ⅢA
D0893254	Female	44	1.5	T4	N2	M0	ⅢB
D0898384	Female	38	5	T3	N0	M0	ⅡA
D0899708	Female	61	5	T3	N2	M0	ⅢA
D0898612	Female	76	3	T3	N1	M0	ⅡB
D0902951	Female	59	2	T2	N0	M0	ⅠA
D0906848	Female	25	2	T3	N3	M0	ⅢB
D0906309	Female	41	1.5	T4	N3	M0	ⅢB
D0905766	Female	47	2.5	T3	N1	M0	ⅡB
D0907832	Female	61	3	T2	N0	M0	ⅡA
D0911792	Female	44	1.5	T2	N0	M0	ⅠB
D0914950	Female	81	5	T2	N3	M0	ⅢA
D0915474	Female	73	5	T2	N3	M0	ⅢA
D0916074	Female	45	3	T4	N3	M0	ⅢB
D0917106	Female	78	2.5	T3	N2	M0	ⅢA
D0919379	Female	75	3	T4	N2	M0	ⅢA
D0922958	Female	53	3	T1	N0	M0	ⅠA
D0923338	Female	82	3.5	T2	N3	M0	ⅢA
D0923676	Female	66	7	T4	N3	M0	Ⅲb
D0876417	Female	47	2.5	T1	N1	M0	IB
D0930828	Female	40	6	T4	N2	M0	ⅢA
D0930419	Female	45	1.3	T4	N3	M0	IIIC
D0942708	Female	48	7	T4	N1	M0	IIIA
D0944473	Female	68	4	T2	N0	M0	IB
D0948185	Female	58	3.5	T4	N1	M0	IIIA
D0955993	Female	47	8	T1	N0	M0	ⅠA
D0954978	Female	47	1.8	T2	N1	M0	ⅡB
D0959763	Female	59	1.5	T3	N3	M0	ⅢB
D0960270	Female	47	2	T3	N3	M0	ⅢB
D0971405	Female	57	0.8	T3	N3	M0	IIIB
D0971168	Female	64	3.5	T2	N3	M0	IIIA
D0972614	Female	56	6	T3	N2	M0	ⅢA
D0974435	Female	69	8	T3	N3	M0	ⅢB
D0867773	Female	47	1.5	T3	N3	M0	ⅢB
D0975254	Female	53	3	T4	N1	M0	ⅢA
D0981408	Female	67	3.5	T3	N3	M0	ⅢB
D0986302	Female	67	2.5	T4	N1	M0	IIIA
D0986016	Female	54	4.5	T3	N2	M0	IIIA
D0992912	Female	55	4.5	T3	N0	M0	IIA
D0994607	Female	49	10	T1	N0	M0	IA
D01006107	Female	60	4.5	T2	N3	M0	IIIA
D01007113	Female	56	4.5	T3	N2	M0	IIIA
D0977829	Female	53	4	T3	N3	M0	IIIB
D01012730	Female	59	3	T3	N1	M0	IIB
D01014038	Female	52	4	T2	N1	M0	IIA
D01016738	Female	49	3	T4	N2	M0	IIIB
D01017939	Female	48	4	T2	N2	M0	IIB
D01022177	Female	67	1	T2	N0	M0	IB
D01022775	Female	70	4	T2	N2	M0	IIB
D01031115	Female	43	7	T3	N3	M0	IIIB
D01035140	Female	54	1.5	T3	N2	M0	IIIA
D01035410	Female	63	9	T4	N0	M0	IIB
D0872725	Female	48	1	T2	N3	M0	IIIA
D01038866	Female	69	2	T1	N0	M0	IA
D01038903	Female	60	2.5	T2	N0	M0	IB
D01041089	Female	69	3	T2	N0	M0	IB
D01043591	Female	52	7	T4	N3	M0	ⅢB
D01050409	Female	71	2	T1	N0	M0	IA
D01057632	Female	59	4	T3	N3	M0	IIIB
D01057483	Female	31	3.2	T3	N3	M0	IIIB
D01061877	Female	45	1.6	T4	N2	M0	IIIB
D01063542	Female	55	2.5	T4	N3	M0	IIIC
D01065465	Female	53	5	T3	N0	M0	IIA
D01068348	Female	55	6.5	T4	N3	M0	ⅢB
D01088829	Female	65	3	T2	N0	M0	ⅠB
D01093170	Female	53	5	T3	N2	M0	ⅢA
D01096958	Female	56	3.5	T4	N3	M0	ⅢB
D0942556	Male	73	3	T2	N0	M0	IB
D0974769	Male	62	7.5	T3	N0	M0	IIA
D0990884	Male	62	3	T3	N2	M0	IIIA
D0998276	Male	59	3.5	T2	N3	M0	IIIA
D0995581	Male	60	4.5	T2	N0	M0	IB
D01006111	Male	55	1.5	T1	N0	M0	IA
D01003617	Male	69	2.2	T2	N3	M0	IIIA
D01011571	Male	55	5	T2	N0	M0	IB
D01015082	Male	62	10	T3	N1	M0	IIB
D01018892	Male	58	2.5	T2	N3	M0	IIIA
D01028780	Male	68	4	T3	N1	M0	IIB
D0973750	Male	74	7	T2	N3	M0	IIIA
D01044609	Male	50	1.5	T2	N2	M0	IIB
