# Supplementary material for: TMEM160 inhibits KEAP1 to suppress ferroptosis and induce chemoresistance in gastric cancer
Source: Cell Death Dis. 2025 Apr 13;16(1):287. doi: 10.1038/s41419-025-07621-0 (PMC11994801; doi:10.1038/s41419-025-07621-0)
Supplement: Supplementary file 3 — Supplement 2 [file 41419_2025_7621_MOESM3_ESM.xlsx]

## Sheet: 总表
Admission number	Sex	Age(years)	TNM stage
H0138078	Female	48	IV
H0004958	Male	70	IV
H0107638	Male	72	IV
H0012237	Female	86	IV
H0172773	Male	70	IV
H0013387	Male	63	IV
H0116154	Male	76	IV
H0155089	Male	77	IV
H0045557	Male	74	IV
H0066483	Female	57	IV
H0093769	Male	63	IV
H0071149	Female	46	IV
H0109722	Male	79	IV
H0117423	Female	54	IV
H0071282	Male	63	IV
H024317	Male	48	IV
H0104364	Male	60	IV
H0093013	Male	72	IV
H0144634	Female	45	IV
H0165334	Male	65	IV
H0088437	Male	64	IV
H0054081	Male	67	IV
H0195195	Male	64	IV
H0152470	Male	69	IV
H0202529	Male	52	IV
H0206356	Female	53	IV
H0115087	Female	27	IV
H0083836	Male	67	IV
H0002649	Male	81	IV
H0059571	Male	44	IV
H0079003	Female	74	IV
H0077106	Male	74	IV
H0045525	Male	65	IV
H0082291	Male	55	IV
H0114985	Male	59	IV
H0029077	Male	22	IV
H0025480	Male	66	IV
H0024507	Female	50	IV
H0075935	Female	41	IV
H0170720	Female	53	IV
H0085369	Male	76	IV
H0082181	Male	51	IV
H0163804	Female	47	IV
H0173087	Male	51	IV
H0182586	Male	44	IV
H0221384	Male	60	IV
H0017827	Male	63	IV
H0174711	Female	63	IV
H0075696	Female	53	IV
H0079459	Male	64	IV
H0169678	Male	70	IV
H0141427	Female	56	IV
H0113544	Male	76	IV
H0055834	Female	40	IV
H0301751	Male	68	IV
H0037561	Female	49	IV
H0080319	Male	61	IV
H0107510	Male	35	IV
H0184892	Male	57	IV
H0224957	Male	64	IV
H0207883	Female	71	IV
H0188646	Female	54	IV
H0143925	Male	47	IV
H0106177	Male	59	IV
H0011506	Male	55	IV
H0040715	Female	55	IV
H0023295	Male	64	IV
H0093714	Female	58	IV
H0094761	Male	52	IV
H0137550	Male	49	IV
H0218419	Female	40	IV
H0206743	Female	31	IV
H0077055	Male	73	IV
H0031675	Male	73	IV
H0011932	Female	46	IV
H0099289	Male	52	IV
H0006082	Male	63	IV
H0203621	Male	62	IV
H0283536	Female	69	IV
H0047390	Male	68	IV
H0096018	Female	32	IV
H0001859	Female	64	IV
H0068124	Female	55	IV
H0223986	Male	59	IV
H0180411	Male	28	IV
H0187970	Male	59	IV
H0191802	Male	66	IV
H0146205	Male	43	IV
H0157476	Male	70	IV
